# Supplementary material for: Bioinspired Polydopamine Coatings Facilitate Attachment of Antimicrobial Peptidomimetics with Broad-Spectrum Antibacterial Activity
Source: Int J Mol Sci. 2022 Mar 9;23(6):2952. doi: 10.3390/ijms23062952 (PMC8948759; doi:10.3390/ijms23062952)
Supplement: Supplementary file 1 [file ijms-23-02952-s001.zip]

Archive with 1 entries (1 files):
- ijms-1603871-supplementary.pdf
